# Supplementary material for: Estimations and projections of Avena fatua dynamics under multiple management scenarios in crop fields using simplified longitudinal monitoring
Source: PLoS One. 2021 Jan 15;16(1):e0245217. doi: 10.1371/journal.pone.0245217 (PMC7810275; doi:10.1371/journal.pone.0245217)
Supplement: S1 Table — “site_id” corresponds to “Site ID” in Table 1. (CSV) [file pone.0245217.s001.csv]

site_id	lon	lat	location	year	mean_tmp (Dec-Apr)	farmlanduse	coverage	delayed_sowing	summer_irrigation	condition of soil and weed in fallow-fields
1	140.04	36.23	Kuramochi, Akeno	1998	7.8243327	barley	3	F	F
1	140.04	36.23	Kuramochi, Akeno	1999	7.5374465	wheat	3	F	F
1	140.04	36.23	Kuramochi, Akeno	2000	7.054516	fallow	3	F	F	no tillage during winter, weedy, fruiting Avena fatua
1	140.04	36.23	Kuramochi, Akeno	2001	6.758302	wheat	3	F	F
1	140.04	36.23	Kuramochi, Akeno	2002	8.023536	wheat	2	F	F
1	140.04	36.23	Kuramochi, Akeno	2003	6.2902036	wheat	2	T	F
1	140.04	36.23	Kuramochi, Akeno	2004	7.339709	wheat	1	F	F
1	140.04	36.23	Kuramochi, Akeno	2005	6.7306895	wheat	1	F	F
1	140.04	36.23	Kuramochi, Akeno	2006	5.968879	wheat	2	F	F
1	140.04	36.23	Kuramochi, Akeno	2007	7.8195496	barley	1	F	F
1	140.04	36.23	Kuramochi, Akeno	2008	6.997751	barley	2	F	F
1	140.04	36.23	Kuramochi, Akeno	2009	7.941736	barley	3	F	F
2	140.04	36.23	Kuramochi, Akeno	1998	7.8243327	barley	3	F	F
2	140.04	36.23	Kuramochi, Akeno	1999	7.5374465	wheat	2	F	F
2	140.04	36.23	Kuramochi, Akeno	2000	7.054516	wheat	3	F	F
2	140.04	36.23	Kuramochi, Akeno	2001	6.758302	wheat	3	F	F
2	140.04	36.23	Kuramochi, Akeno	2002	8.023536	wheat	3	F	F
2	140.04	36.23	Kuramochi, Akeno	2003	6.2902036	wheat	2	T	F
2	140.04	36.23	Kuramochi, Akeno	2004	7.339709	wheat	1	F	F
2	140.04	36.23	Kuramochi, Akeno	2005	6.7306895	wheat	1	F	F
2	140.04	36.23	Kuramochi, Akeno	2006	5.968879	wheat	1	F	F
2	140.04	36.23	Kuramochi, Akeno	2007	7.8195496	wheat	3	T	F
2	140.04	36.23	Kuramochi, Akeno	2008	6.997751	barley	1	F	F
2	140.04	36.23	Kuramochi, Akeno	2009	7.941736	barley	1	F	F
3	140.04	36.23	Kuramochi, Akeno	1998	8.105374	barley	3	F	F
3	140.04	36.23	Kuramochi, Akeno	1999	7.824692	wheat	2	F	F
3	140.04	36.23	Kuramochi, Akeno	2000	7.278588	wheat	3	F	F
3	140.04	36.23	Kuramochi, Akeno	2001	6.9767227	wheat	3	F	F
3	140.04	36.23	Kuramochi, Akeno	2002	8.264426	wheat	3	F	F
3	140.04	36.23	Kuramochi, Akeno	2003	6.5332522	wheat	2	T	F
3	140.04	36.23	Kuramochi, Akeno	2004	7.5860405	wheat	1	F	F
3	140.04	36.23	Kuramochi, Akeno	2005	6.979675	barley	1	F	F
3	140.04	36.23	Kuramochi, Akeno	2006	6.214879	barley	1	F	F
3	140.04	36.23	Kuramochi, Akeno	2007	8.063082	barley	1	F	F
3	140.04	36.23	Kuramochi, Akeno	2008	7.235681	barley	1	F	F
3	140.04	36.23	Kuramochi, Akeno	2009	8.176912	barley	1	F	F
4	140.04	36.23	Kuramochi, Akeno	1998	7.8243327	barley	3	F	F
4	140.04	36.23	Kuramochi, Akeno	1999	7.5374465	barley	3	F	F
4	140.04	36.23	Kuramochi, Akeno	2000	7.054516	barley	3	F	F
4	140.04	36.23	Kuramochi, Akeno	2001	6.758302	barley	3	F	F
4	140.04	36.23	Kuramochi, Akeno	2002	8.023536	barley	3	F	F
4	140.04	36.23	Kuramochi, Akeno	2003	6.2902036	wheat	2	T	F
4	140.04	36.23	Kuramochi, Akeno	2004	7.339709	wheat	1	F	F
4	140.04	36.23	Kuramochi, Akeno	2005	6.7306895	wheat	1	F	F
4	140.04	36.23	Kuramochi, Akeno	2006	5.968879	wheat	1	F	F
4	140.04	36.23	Kuramochi, Akeno	2007	7.8195496	barley	1	F	F
4	140.04	36.23	Kuramochi, Akeno	2008	6.997751	barley	1	F	F
4	140.04	36.23	Kuramochi, Akeno	2009	7.941736	barley	2	F	F
5	140.04	36.23	Kuramochi, Akeno	2000	7.278588	wheat	3	F	F
5	140.04	36.23	Kuramochi, Akeno	2001	6.9767227	wheat	3	F	F
5	140.04	36.23	Kuramochi, Akeno	2002	8.264426	wheat	3	F	F
5	140.04	36.23	Kuramochi, Akeno	2003	6.5332522	wheat	3	F	F
5	140.04	36.23	Kuramochi, Akeno	2004	7.5860405	fallow.s	1	F	F	tillage within a month, small weed size, no winter weeds
5	140.04	36.23	Kuramochi, Akeno	2005	6.979675	wheat	1	F	F
5	140.04	36.23	Kuramochi, Akeno	2006	6.214879	wheat	1	F	F
5	140.04	36.23	Kuramochi, Akeno	2007	8.063082	wheat	1	F	F
5	140.04	36.23	Kuramochi, Akeno	2008	7.235681	barley	1	F	F
5	140.04	36.23	Kuramochi, Akeno	2009	8.176912	other	0	F	F
6	139.78	36.19	Inamiya, Sowa	1998	7.193399	wheat	0	F	F
6	139.78	36.19	Inamiya, Sowa	1999	6.869402	wheat	2	F	F
6	139.78	36.19	Inamiya, Sowa	2000	6.7043157	wheat	1	F	F
6	139.78	36.19	Inamiya, Sowa	2001	6.4558153	barley	2	F	F
6	139.78	36.19	Inamiya, Sowa	2002	7.8676505	barley	2	F	F
6	139.78	36.19	Inamiya, Sowa	2003	6.063858	barley	2	F	F
6	139.78	36.19	Inamiya, Sowa	2004	7.376445	barley	2	F	F
6	139.78	36.19	Inamiya, Sowa	2005	6.599613	barley	2	F	F
6	139.78	36.19	Inamiya, Sowa	2006	5.8874497	other	0	F	F
6	139.78	36.19	Inamiya, Sowa	2007	7.581278	other	0	F	F
6	139.78	36.19	Inamiya, Sowa	2008	6.772461	barley	0	F	F
6	139.78	36.19	Inamiya, Sowa	2009	7.505752	other	0	F	F
7	139.77	36.19	Inamiya, Sowa	2005	6.6274924	wheat	0	F	F
7	139.77	36.19	Inamiya, Sowa	2006	5.9195704	barley	2	F	F
7	139.77	36.19	Inamiya, Sowa	2007	7.6052246	fallow.s	2	F	F	ploughing within a month
7	139.77	36.19	Inamiya, Sowa	2008	6.792294	barley	0	F	F
8	139.78	36.17	Yagihashi, Sowa	1997	7.0798306	wheat	3	F	F
8	139.78	36.17	Yagihashi, Sowa	1998	7.214688	barley	3	F	F
8	139.78	36.17	Yagihashi, Sowa	1999	6.8940754	other	0	F	F
8	139.78	36.17	Yagihashi, Sowa	2000	6.7253175	other	0	F	F
8	139.78	36.17	Yagihashi, Sowa	2001	6.4779687	other	0	F	F
8	139.78	36.17	Yagihashi, Sowa	2002	7.882853	barley	1	F	F
8	139.78	36.17	Yagihashi, Sowa	2003	6.0879507	wheat	0	F	F
8	139.78	36.17	Yagihashi, Sowa	2004	7.395704	other	0	F	F
8	139.78	36.17	Yagihashi, Sowa	2005	6.621521	wheat	0	F	F
8	139.78	36.17	Yagihashi, Sowa	2006	5.9074497	barley	0	F	F
8	139.78	36.17	Yagihashi, Sowa	2007	7.603878	other	0	F	F
8	139.78	36.17	Yagihashi, Sowa	2008	6.794451	barley	0	F	F
9	140.11	36.11	Shibasaki, Tsukuba	1999	6.862552	barley	2	F	F
9	140.11	36.11	Shibasaki, Tsukuba	2000	6.7066793	barley	3	F	F
9	140.11	36.11	Shibasaki, Tsukuba	2001	6.4108295	wheat	2	F	F
9	140.11	36.11	Shibasaki, Tsukuba	2002	7.7433314	barley	3	F	F
9	140.11	36.11	Shibasaki, Tsukuba	2003	6.12803	fallow.s	1	F	F	tillage within a month, fruiting Avena fatua
9	140.11	36.11	Shibasaki, Tsukuba	2004	7.25759	barley	0	F	F
9	140.11	36.11	Shibasaki, Tsukuba	2005	6.715084	barley	1	F	F
9	140.11	36.11	Shibasaki, Tsukuba	2006	5.866712	barley	1	F	F
9	140.11	36.11	Shibasaki, Tsukuba	2007	7.7557826	fallow.s	0	F	F	tillage within a month, small weed size
9	140.11	36.11	Shibasaki, Tsukuba	2008	6.691437	other	0	F	F
9	140.11	36.11	Shibasaki, Tsukuba	2009	7.7499895	other	0	F	F
10	140.11	36.11	Shibasaki, Tsukuba	1999	6.8271856	barley	2	F	F
10	140.11	36.11	Shibasaki, Tsukuba	2000	6.6773467	barley	2	F	F
10	140.11	36.11	Shibasaki, Tsukuba	2001	6.380086	wheat	2	F	F
10	140.11	36.11	Shibasaki, Tsukuba	2002	7.71162	barley	3	F	F
10	140.11	36.11	Shibasaki, Tsukuba	2003	6.0960145	fallow.s	2	F	F	tillage within a month, fruiting Avena fatua
10	140.11	36.11	Shibasaki, Tsukuba	2004	7.2264767	barley	1	F	F
10	140.11	36.11	Shibasaki, Tsukuba	2005	6.684813	barley	1	F	F
10	140.11	36.11	Shibasaki, Tsukuba	2006	5.835429	barley	1	F	F
11	140.12	36.1	Shibasaki, Tsukuba	1998	7.10681	wheat	2	F	F
11	140.12	36.1	Shibasaki, Tsukuba	1999	6.8271856	barley	3	F	F
11	140.12	36.1	Shibasaki, Tsukuba	2000	6.6773467	wheat	3	F	F
11	140.12	36.1	Shibasaki, Tsukuba	2001	6.380086	wheat	3	F	F
11	140.12	36.1	Shibasaki, Tsukuba	2002	7.71162	barley	3	F	F
11	140.12	36.1	Shibasaki, Tsukuba	2003	6.0960145	wheat	3	F	F
11	140.12	36.1	Shibasaki, Tsukuba	2004	7.2264767	barley	3	F	F
11	140.12	36.1	Shibasaki, Tsukuba	2005	6.684813	fallow.s	0	F	F	tillage within a month, flowering Capsella bursa-pastoris, no winter weed
11	140.12	36.1	Shibasaki, Tsukuba	2006	5.835429	barley	1	F	F
11	140.12	36.1	Shibasaki, Tsukuba	2007	7.7269835	fallow.s	1	F	F	tillage within a month, small weed size, fruiting Avena fatua and Capsella bursa-pastoris
11	140.12	36.1	Shibasaki, Tsukuba	2008	6.6604176	wheat	1	T	F
11	140.12	36.1	Shibasaki, Tsukuba	2009	7.718771	wheat	2	F	F
12	140.11	36.1	Shibasaki, Tsukuba	1999	6.8271856	barley	3	F	F
12	140.11	36.1	Shibasaki, Tsukuba	2000	6.6773467	wheat	3	F	F
12	140.11	36.1	Shibasaki, Tsukuba	2001	6.380086	barley	3	F	F
12	140.11	36.1	Shibasaki, Tsukuba	2002	7.71162	barley	3	F	F
12	140.11	36.1	Shibasaki, Tsukuba	2003	6.0960145	wheat	3	F	F
12	140.11	36.1	Shibasaki, Tsukuba	2004	7.2264767	barley	3	F	F
12	140.11	36.1	Shibasaki, Tsukuba	2005	6.684813	fallow	1	F	F	tillage in winter, flowering Avena fatua and Brassica napus
12	140.11	36.1	Shibasaki, Tsukuba	2006	5.835429	barley	1	F	F
12	140.11	36.1	Shibasaki, Tsukuba	2007	7.7269835	fallow	1	F	F	tillage in winter, flowering Avena fatua and Brassica napus
12	140.11	36.1	Shibasaki, Tsukuba	2008	6.6604176	wheat	1	T	F
13	140.12	36.1	Shibasaki, Tsukuba	1999	6.8271856	wheat	2	F	F
13	140.12	36.1	Shibasaki, Tsukuba	2000	6.6773467	paddyrice	0	F	F
13	140.12	36.1	Shibasaki, Tsukuba	2001	6.380086	paddyrice	0	F	T
13	140.12	36.1	Shibasaki, Tsukuba	2002	7.71162	paddyrice	0	F	T
13	140.12	36.1	Shibasaki, Tsukuba	2003	6.0960145	wheat	0	F	T
13	140.12	36.1	Shibasaki, Tsukuba	2004	7.2264767	barley	1	F	F
13	140.12	36.1	Shibasaki, Tsukuba	2005	6.684813	paddyrice	0	F	F
13	140.12	36.1	Shibasaki, Tsukuba	2006	5.835429	paddyrice	0	F	T
13	140.12	36.1	Shibasaki, Tsukuba	2007	7.7269835	fallow.s	0	F	T	tillage within a month, no weeds
13	140.12	36.1	Shibasaki, Tsukuba	2008	6.6604176	paddyrice	0	F	F
13	140.12	36.1	Shibasaki, Tsukuba	2009	7.718771	paddyrice	0	F	T
14	139.8	36.1	Shimokohasi, Sakai	1998	7.2910857	wheat	2	F	F
14	139.8	36.1	Shimokohasi, Sakai	1999	7.0000916	wheat	2	F	F
14	139.8	36.1	Shimokohasi, Sakai	2000	6.805055	wheat	2	F	F
14	139.8	36.1	Shimokohasi, Sakai	2001	6.5481377	wheat	1	F	F
14	139.8	36.1	Shimokohasi, Sakai	2002	7.9042225	barley	1	F	F
14	139.8	36.1	Shimokohasi, Sakai	2003	6.1831627	wheat	1	F	F
14	139.8	36.1	Shimokohasi, Sakai	2004	7.4393883	wheat	1	F	F
14	139.8	36.1	Shimokohasi, Sakai	2005	6.709925	wheat	1	F	F
14	139.8	36.1	Shimokohasi, Sakai	2006	5.966886	wheat	1	F	F
14	139.8	36.1	Shimokohasi, Sakai	2007	7.6980596	wheat	1	F	F
14	139.8	36.1	Shimokohasi, Sakai	2008	6.882399	wheat	1	F	F
14	139.8	36.1	Shimokohasi, Sakai	2009	7.6767883	wheat	1	F	F
15	139.8	36.1	Shimokohasi, Sakai	1998	7.2910857	wheat	2	F	F
15	139.8	36.1	Shimokohasi, Sakai	1999	7.0000916	wheat	2	F	F
15	139.8	36.1	Shimokohasi, Sakai	2000	6.805055	wheat	3	F	F
15	139.8	36.1	Shimokohasi, Sakai	2001	6.5481377	wheat	2	F	F
15	139.8	36.1	Shimokohasi, Sakai	2002	7.9042225	barley	2	F	F
15	139.8	36.1	Shimokohasi, Sakai	2003	6.1831627	wheat	2	F	F
15	139.8	36.1	Shimokohasi, Sakai	2004	7.4393883	wheat	1	F	F
15	139.8	36.1	Shimokohasi, Sakai	2005	6.709925	wheat	1	F	F
15	139.8	36.1	Shimokohasi, Sakai	2006	5.966886	wheat	1	F	F
15	139.8	36.1	Shimokohasi, Sakai	2007	7.6980596	wheat	1	F	F
15	139.8	36.1	Shimokohasi, Sakai	2008	6.882399	wheat	1	F	F
15	139.8	36.1	Shimokohasi, Sakai	2009	7.6767883	wheat	1	F	F
16	139.8	36.1	Shimokohasi, Sakai	1998	7.2910857	wheat	2	F	F
16	139.8	36.1	Shimokohasi, Sakai	1999	7.0000916	wheat	2	F	F
16	139.8	36.1	Shimokohasi, Sakai	2000	6.805055	wheat	2	F	F
16	139.8	36.1	Shimokohasi, Sakai	2001	6.5481377	wheat	2	F	F
16	139.8	36.1	Shimokohasi, Sakai	2002	7.9042225	barley	1	F	F
16	139.8	36.1	Shimokohasi, Sakai	2003	6.1831627	wheat	1	F	F
16	139.8	36.1	Shimokohasi, Sakai	2004	7.4393883	wheat	1	F	F
16	139.8	36.1	Shimokohasi, Sakai	2005	6.709925	wheat	1	F	F
16	139.8	36.1	Shimokohasi, Sakai	2006	5.966886	wheat	1	F	F
16	139.8	36.1	Shimokohasi, Sakai	2007	7.6980596	wheat	1	F	F
16	139.8	36.1	Shimokohasi, Sakai	2008	6.882399	wheat	1	F	F
16	139.8	36.1	Shimokohasi, Sakai	2009	7.6767883	wheat	1	F	F
17	140.12	36.1	Konta, Tsukuba	1998	7.164682	wheat	2	F	F
17	140.12	36.1	Konta, Tsukuba	1999	6.8750443	fallow.s	0	F	F	tillage within a month, no weed
17	140.12	36.1	Konta, Tsukuba	2000	6.7409244	other	0	F	F
17	140.12	36.1	Konta, Tsukuba	2001	6.4453287	fallow.s	0	F	F	tillage within a month, no weed
17	140.12	36.1	Konta, Tsukuba	2002	7.772548	wheat	0	F	F
17	140.12	36.1	Konta, Tsukuba	2003	6.163934	fallow.s	0	F	F	tillage within a month, no weed
17	140.12	36.1	Konta, Tsukuba	2004	7.292361	barley	0	F	F
17	140.12	36.1	Konta, Tsukuba	2005	6.7531176	other	0	F	F
17	140.12	36.1	Konta, Tsukuba	2006	5.901929	barley	0	F	F
18	140.02	36.07	Takasuka, Tsukuba	1999	6.572564	wheat	1	F	F
18	140.02	36.07	Takasuka, Tsukuba	2000	6.382624	wheat	1	F	F
18	140.02	36.07	Takasuka, Tsukuba	2001	6.0934505	wheat	2	F	F
18	140.02	36.07	Takasuka, Tsukuba	2002	7.4450088	wheat	2	F	F
18	140.02	36.07	Takasuka, Tsukuba	2003	5.7816978	wheat	3	F	F
18	140.02	36.07	Takasuka, Tsukuba	2004	6.933292	wheat	3	F	F
18	140.02	36.07	Takasuka, Tsukuba	2005	6.3399353	fallow	1	F	F	tillage in Feb or Mar, large weed size, few winter weed
18	140.02	36.07	Takasuka, Tsukuba	2006	5.530272	wheat	1	F	F
18	140.02	36.07	Takasuka, Tsukuba	2007	7.367141	wheat	1	F	F
18	140.02	36.07	Takasuka, Tsukuba	2008	6.4361534	wheat	1	F	F
18	140.02	36.07	Takasuka, Tsukuba	2009	7.4170284	wheat	1	F	F
19	139.99	36.06	Nakatsuma, Mitsukaido	1997	6.8397894	wheat	3	F	F
19	139.99	36.06	Nakatsuma, Mitsukaido	1998	6.8946023	wheat	3	F	F
19	139.99	36.06	Nakatsuma, Mitsukaido	1999	6.625114	wheat	2	F	F
19	139.99	36.06	Nakatsuma, Mitsukaido	2000	6.435449	wheat	2	F	F
19	139.99	36.06	Nakatsuma, Mitsukaido	2001	6.1479807	wheat	2	F	F
19	139.99	36.06	Nakatsuma, Mitsukaido	2002	7.5075674	barley	3	F	F
19	139.99	36.06	Nakatsuma, Mitsukaido	2003	5.8274717	wheat	2	F	F
19	139.99	36.06	Nakatsuma, Mitsukaido	2004	6.9902134	barley	3	F	F
19	139.99	36.06	Nakatsuma, Mitsukaido	2005	6.376135	wheat	1	F	F
19	139.99	36.06	Nakatsuma, Mitsukaido	2006	5.581337	wheat	3	F	F
19	139.99	36.06	Nakatsuma, Mitsukaido	2007	7.3993025	wheat	3	F	F
19	139.99	36.06	Nakatsuma, Mitsukaido	2008	6.5129304	wheat	2	F	F
19	139.99	36.06	Nakatsuma, Mitsukaido	2009	7.4683304	wheat	1	T	F
20	139.99	36.06	Nakatsuma, Mitsukaido	1998	6.8946023	wheat	2	F	F
20	139.99	36.06	Nakatsuma, Mitsukaido	1999	6.625114	wheat	3	F	F
20	139.99	36.06	Nakatsuma, Mitsukaido	2000	6.435449	fallow	2	F	F	no tillage during winter, fruiting Avena fatua
20	139.99	36.06	Nakatsuma, Mitsukaido	2001	6.1479807	wheat	2	F	F
20	139.99	36.06	Nakatsuma, Mitsukaido	2002	7.5075674	wheat	2	F	F
20	139.99	36.06	Nakatsuma, Mitsukaido	2003	5.8274717	barley	2	F	F
20	139.99	36.06	Nakatsuma, Mitsukaido	2004	6.9902134	barley	1	F	F
20	139.99	36.06	Nakatsuma, Mitsukaido	2005	6.376135	barley	1	F	F
20	139.99	36.06	Nakatsuma, Mitsukaido	2006	5.581337	barley	1	F	F
20	139.99	36.06	Nakatsuma, Mitsukaido	2007	7.3993025	barley	2	F	F
20	139.99	36.06	Nakatsuma, Mitsukaido	2008	6.5129304	other	1	F	F
20	139.99	36.06	Nakatsuma, Mitsukaido	2009	7.4683304	barley	2	F	F
21	140.1	36.06	Teshirogi, Tsukuba	1998	6.9933	wheat	3	F	F
21	140.1	36.06	Teshirogi, Tsukuba	1999	6.691168	fallow.s	0	F	F	tillage within a month, no weed
21	140.1	36.06	Teshirogi, Tsukuba	2000	6.570562	barley	2	F	F
21	140.1	36.06	Teshirogi, Tsukuba	2001	6.2771673	fallow.s	0	F	F	use of herbicides
21	140.1	36.06	Teshirogi, Tsukuba	2002	7.6003637	fallow.s	0	F	F	tillage within a month, no weed
21	140.1	36.06	Teshirogi, Tsukuba	2003	5.9990754	fallow.s	0	F	F	tillage within a month, no weed
21	140.1	36.06	Teshirogi, Tsukuba	2004	7.1256375	fallow	0	F	F	tillage in winter, large perenial weed (Rumex japonicus)
21	140.1	36.06	Teshirogi, Tsukuba	2005	6.588165	paddyrice	0	F	F
21	140.1	36.06	Teshirogi, Tsukuba	2006	5.735446	paddyrice	0	F	T
21	140.1	36.06	Teshirogi, Tsukuba	2007	7.6271505	paddyrice	0	F	T
21	140.1	36.06	Teshirogi, Tsukuba	2008	6.5377517	paddyrice	0	F	T
21	140.1	36.06	Teshirogi, Tsukuba	2009	7.61965	paddyrice	0	F	T
22	140.14	36.06	Umezono, Tsukuba	1998	7.0216193	wheat	3	T	F
22	140.14	36.06	Umezono, Tsukuba	1999	6.7187195	fallow	2	F	F	no tillage during winter, fruiting Avena fatua
22	140.14	36.06	Umezono, Tsukuba	2000	6.602278	fallow.s	0	F	F	tillage within a month, small weeds
22	140.14	36.06	Umezono, Tsukuba	2001	6.308365	fallow.s	0	F	F	tillage within a month, no weed
22	140.14	36.06	Umezono, Tsukuba	2002	7.630935	wheat	1	F	F
22	140.14	36.06	Umezono, Tsukuba	2003	6.031194	wheat	1	F	F
22	140.14	36.06	Umezono, Tsukuba	2004	7.156857	wheat	1	F	F
22	140.14	36.06	Umezono, Tsukuba	2005	6.620472	wheat	1	F	F
22	140.14	36.06	Umezono, Tsukuba	2006	5.767119	wheat	2	F	F
23	140.01	36.06	Nakakawasaki, Mitsukaido	1998	6.8677382	wheat	3	F	F
23	140.01	36.06	Nakakawasaki, Mitsukaido	1999	6.5987625	fallow.s	0	F	F	tillage within a month, no weed
23	140.01	36.06	Nakakawasaki, Mitsukaido	2000	6.4101295	wheat	1	F	F
23	140.01	36.06	Nakakawasaki, Mitsukaido	2001	6.1214147	wheat	1	F	F
23	140.01	36.06	Nakakawasaki, Mitsukaido	2002	7.475024	wheat	1	F	F
23	140.01	36.06	Nakakawasaki, Mitsukaido	2003	5.8039455	wheat	2	F	F
23	140.01	36.06	Nakakawasaki, Mitsukaido	2004	6.964296	wheat	0	F	F
23	140.01	36.06	Nakakawasaki, Mitsukaido	2005	6.3611174	wheat	1	F	F
23	140.01	36.06	Nakakawasaki, Mitsukaido	2006	5.556413	wheat	1	F	F
23	140.01	36.06	Nakakawasaki, Mitsukaido	2007	7.3835993	wheat	0	F	F
23	140.01	36.06	Nakakawasaki, Mitsukaido	2008	6.470776	wheat	0	F	F
23	140.01	36.06	Nakakawasaki, Mitsukaido	2009	7.439346	wheat	1	F	F
24	140.01	36.06	Nakakawasaki, Mitsukaido	1998	6.9215913	wheat	3	F	F
24	140.01	36.06	Nakakawasaki, Mitsukaido	1999	6.657988	wheat	3	F	F
24	140.01	36.06	Nakakawasaki, Mitsukaido	2000	6.472953	wheat	2	F	F
24	140.01	36.06	Nakakawasaki, Mitsukaido	2001	6.1831913	wheat	2	F	T
24	140.01	36.06	Nakakawasaki, Mitsukaido	2002	7.5323987	wheat	1	F	T
24	140.01	36.06	Nakakawasaki, Mitsukaido	2003	5.8635635	wheat	1	F	T
24	140.01	36.06	Nakakawasaki, Mitsukaido	2004	7.0307984	wheat	1	F	T
24	140.01	36.06	Nakakawasaki, Mitsukaido	2005	6.429393	wheat	1	F	T
24	140.01	36.06	Nakakawasaki, Mitsukaido	2006	5.6187725	wheat	1	F	T
24	140.01	36.06	Nakakawasaki, Mitsukaido	2007	7.4463134	wheat	1	F	T
24	140.01	36.06	Nakakawasaki, Mitsukaido	2008	6.5214987	wheat	1	F	T
24	140.01	36.06	Nakakawasaki, Mitsukaido	2009	7.4927993	wheat	1	F	T
25	140.09	36.06	Teshirogi, Tsukuba	1998	6.949986	wheat	3	F	F
25	140.09	36.06	Teshirogi, Tsukuba	1999	6.647564	other	0	F	F
25	140.09	36.06	Teshirogi, Tsukuba	2000	6.527712	barley	2	F	F
25	140.09	36.06	Teshirogi, Tsukuba	2001	6.2344456	other	0	F	F
25	140.09	36.06	Teshirogi, Tsukuba	2002	7.557374	barley	2	F	F
26	140.01	36.05	Kawasaki, Mitsukaido	1998	6.9215913	wheat	3	F	F
26	140.01	36.05	Kawasaki, Mitsukaido	1999	6.657988	wheat	3	F	F
26	140.01	36.05	Kawasaki, Mitsukaido	2000	6.472953	wheat	3	F	F
26	140.01	36.05	Kawasaki, Mitsukaido	2001	6.1831913	fallow.s	0	F	F	tillage within a month, no weed
26	140.01	36.05	Kawasaki, Mitsukaido	2002	7.5323987	fallow.s	0	F	F	tillage within a month, no weed
26	140.01	36.05	Kawasaki, Mitsukaido	2003	5.8635635	fallow.s	0	F	F	tillage within a month, no weed
26	140.01	36.05	Kawasaki, Mitsukaido	2004	7.0307984	fallow.s	0	F	F	tillage within a month, no weed
26	140.01	36.05	Kawasaki, Mitsukaido	2005	6.429393	other	0	F	F
27	140.15	36.05	Shimosasagi, Tsukuba	1998	6.9813457	barley	2	F	F
27	140.15	36.05	Shimosasagi, Tsukuba	1999	6.677433	barley	2	F	F
27	140.15	36.05	Shimosasagi, Tsukuba	2000	6.5613885	barley	1	F	F
27	140.15	36.05	Shimosasagi, Tsukuba	2001	6.267773	barley	1	F	F
27	140.15	36.05	Shimosasagi, Tsukuba	2002	7.5901413	barley	1	F	F
27	140.15	36.05	Shimosasagi, Tsukuba	2003	5.9909244	barley	0	F	F
27	140.15	36.05	Shimosasagi, Tsukuba	2004	7.116305	barley	0	F	F
27	140.15	36.05	Shimosasagi, Tsukuba	2005	6.5801473	barley	1	F	F
27	140.15	36.05	Shimosasagi, Tsukuba	2006	5.7266994	barley	0	F	F
27	140.15	36.05	Shimosasagi, Tsukuba	2007	7.6201987	other	0	F	F
27	140.15	36.05	Shimosasagi, Tsukuba	2008	6.526085	fallow.s	0	F	F	tillage within a month
27	140.15	36.05	Shimosasagi, Tsukuba	2009	7.6118107	wheat	0	F	F
28	140.01	36.05	Higashi, Mitsukaido	1998	6.9215913	wheat	3	F	F
28	140.01	36.05	Higashi, Mitsukaido	1999	6.657988	fallow	3	F	F	weedy field, fruiting Avena fatua
28	140.01	36.05	Higashi, Mitsukaido	2000	6.472953	wheat	3	F	F
28	140.01	36.05	Higashi, Mitsukaido	2001	6.1831913	wheat	3	F	F
28	140.01	36.05	Higashi, Mitsukaido	2002	7.5323987	wheat	3	F	F
28	140.01	36.05	Higashi, Mitsukaido	2003	5.8635635	fallow.s	0	F	F	tillage within a month, no weed
28	140.01	36.05	Higashi, Mitsukaido	2004	7.0307984	wheat	0	F	F
29	139.99	36.04	Oyamato, Mitsukaido	1999	6.7353554	wheat	3	F	F
29	139.99	36.04	Oyamato, Mitsukaido	2000	6.5536103	wheat	3	F	F
29	139.99	36.04	Oyamato, Mitsukaido	2001	6.2629085	wheat	3	F	F
29	139.99	36.04	Oyamato, Mitsukaido	2002	7.6084394	wheat	2	F	F
29	139.99	36.04	Oyamato, Mitsukaido	2003	5.933197	wheat	1	T	F
29	139.99	36.04	Oyamato, Mitsukaido	2004	7.1208286	wheat	2	F	F
29	139.99	36.04	Oyamato, Mitsukaido	2005	6.5108833	wheat	1	F	F
29	139.99	36.04	Oyamato, Mitsukaido	2006	5.6974397	wheat	1	F	F
29	139.99	36.04	Oyamato, Mitsukaido	2007	7.514274	wheat	1	F	F
29	139.99	36.04	Oyamato, Mitsukaido	2008	6.590714	wheat	1	F	F
29	139.99	36.04	Oyamato, Mitsukaido	2009	7.5534506	wheat	3	F	F
30	140.04	36.03	Dai, Yawara	1999	6.66672	wheat	2	F	F
30	140.04	36.03	Dai, Yawara	2000	6.509749	wheat	2	F	F
30	140.04	36.03	Dai, Yawara	2001	6.2165575	other	0	F	F
30	140.04	36.03	Dai, Yawara	2002	7.546403	fallow.s	1	F	F	tillage within a month, fruiting Avena fatua
30	140.04	36.03	Dai, Yawara	2003	5.907342	other	0	F	F
31	140.03	36.03	Fukuoka, Yawara	1999	6.665541	wheat	3	F	F
31	140.03	36.03	Fukuoka, Yawara	2000	6.5006666	wheat	2	F	F
31	140.03	36.03	Fukuoka, Yawara	2001	6.2078023	wheat	2	F	F
31	140.03	36.03	Fukuoka, Yawara	2002	7.5404916	wheat	2	F	F
31	140.03	36.03	Fukuoka, Yawara	2003	5.890768	wheat	2	F	F
31	140.03	36.03	Fukuoka, Yawara	2004	7.065197	barley	3	F	F
31	140.03	36.03	Fukuoka, Yawara	2005	6.4874754	barley	3	F	F
31	140.03	36.03	Fukuoka, Yawara	2006	5.6507015	fallow.s	1	F	F	tillage within a month, small weed size, no winter weeds
31	140.03	36.03	Fukuoka, Yawara	2007	7.4960637	wheat	1	F	F
31	140.03	36.03	Fukuoka, Yawara	2008	6.50073	wheat	2	F	F
32	140.03	36.03	Fukuoka, Yawara	1999	6.665541	wheat	3	F	F
32	140.03	36.03	Fukuoka, Yawara	2000	6.5006666	wheat	3	F	F
32	140.03	36.03	Fukuoka, Yawara	2001	6.2078023	wheat	2	F	F
32	140.03	36.03	Fukuoka, Yawara	2002	7.5404916	wheat	2	F	F
32	140.03	36.03	Fukuoka, Yawara	2003	5.890768	wheat	1	F	F
32	140.03	36.03	Fukuoka, Yawara	2004	7.065197	barley	1	F	F
32	140.03	36.03	Fukuoka, Yawara	2005	6.4874754	barley	1	F	F
32	140.03	36.03	Fukuoka, Yawara	2006	5.6507015	barley	1	F	F
32	140.03	36.03	Fukuoka, Yawara	2007	7.4960637	wheat	1	F	F
32	140.03	36.03	Fukuoka, Yawara	2008	6.50073	wheat	3	F	F
33	140.03	36.02	Fukuoka, Yawara	1999	6.709765	wheat	3	F	F
33	140.03	36.02	Fukuoka, Yawara	2000	6.547357	wheat	3	F	F
33	140.03	36.02	Fukuoka, Yawara	2001	6.2535415	wheat	3	F	F
33	140.03	36.02	Fukuoka, Yawara	2002	7.584623	wheat	2	F	F
33	140.03	36.02	Fukuoka, Yawara	2003	5.931944	wheat	1	F	F
33	140.03	36.02	Fukuoka, Yawara	2004	7.11536	barley	1	F	F
33	140.03	36.02	Fukuoka, Yawara	2005	6.5353594	barley	1	F	F
33	140.03	36.02	Fukuoka, Yawara	2006	5.6966186	barley	1	F	F
33	140.03	36.02	Fukuoka, Yawara	2007	7.538491	wheat	1	F	F
33	140.03	36.02	Fukuoka, Yawara	2008	6.5417094	wheat	2	F	F
34	139.91	36	Yahagi, Iwai	1997	7.092704	wheat	2	F	F
34	139.91	36	Yahagi, Iwai	1998	7.0712695	wheat	2	F	F
34	139.91	36	Yahagi, Iwai	1999	6.8702645	barley	2	F	F
34	139.91	36	Yahagi, Iwai	2000	6.6948686	barley	2	F	F
34	139.91	36	Yahagi, Iwai	2001	6.387243	barley	2	F	F
34	139.91	36	Yahagi, Iwai	2002	7.7218366	barley	2	F	F
34	139.91	36	Yahagi, Iwai	2003	6.0135465	barley	1	F	F
34	139.91	36	Yahagi, Iwai	2004	7.299673	wheat	1	F	F
34	139.91	36	Yahagi, Iwai	2005	6.6160827	barley	1	F	F
34	139.91	36	Yahagi, Iwai	2006	5.8116927	wheat	1	F	F
34	139.91	36	Yahagi, Iwai	2007	7.576286	wheat	1	F	F
34	139.91	36	Yahagi, Iwai	2008	6.6775584	wheat	1	F	F
34	139.91	36	Yahagi, Iwai	2009	7.5635147	wheat	2	F	F
35	140.1	35.99	Kukizaki, Tsukuba	1998	6.933533	wheat	2	F	F
35	140.1	35.99	Kukizaki, Tsukuba	1999	6.6643686	fallow.s	0	F	F	tillage within a month, no weed
35	140.1	35.99	Kukizaki, Tsukuba	2000	6.5272965	fallow.s	0	F	F	tillage within a month, no weed
35	140.1	35.99	Kukizaki, Tsukuba	2001	6.2341466	barley	0	F	F
35	140.1	35.99	Kukizaki, Tsukuba	2002	7.554899	fallow.s	0	F	F	tillage within a month, no weed
35	140.1	35.99	Kukizaki, Tsukuba	2003	5.930716	fallow.s	0	F	F	tillage within a month, no weed
35	140.1	35.99	Kukizaki, Tsukuba	2004	7.0882077	fallow.s	0	F	F	tillage within a month, no weed
35	140.1	35.99	Kukizaki, Tsukuba	2005	6.5410295	barley	3	F	F
35	140.1	35.99	Kukizaki, Tsukuba	2006	5.6860557	barley	3	F	F
35	140.1	35.99	Kukizaki, Tsukuba	2007	7.5606227	barley	3	F	F
36	140.1	35.99	Kukizaki, Tsukuba	1999	6.6169124	wheat	3	F	F
36	140.1	35.99	Kukizaki, Tsukuba	2000	6.476934	wheat	3	F	F
36	140.1	35.99	Kukizaki, Tsukuba	2001	6.183956	fallow.s	0	F	F	tillage within a month, no weed
36	140.1	35.99	Kukizaki, Tsukuba	2002	7.503176	fallow.s	0	F	F	tillage within a month, no weed
36	140.1	35.99	Kukizaki, Tsukuba	2003	5.8718414	other	0	F	F
36	140.1	35.99	Kukizaki, Tsukuba	2004	7.0412807	other	0	F	F
36	140.1	35.99	Kukizaki, Tsukuba	2005	6.490987	fallow.s	0	F	F	tillage within a month, no weed
36	140.1	35.99	Kukizaki, Tsukuba	2006	5.634687	other	0	F	F
36	140.1	35.99	Kukizaki, Tsukuba	2007	7.5031066	other	0	F	F
36	140.1	35.99	Kukizaki, Tsukuba	2008	6.450338	other	0	F	F
37	140.1	35.99	Kukizaki, Tsukuba	1998	6.874993	wheat	2	F	F
37	140.1	35.99	Kukizaki, Tsukuba	1999	6.6169124	wheat	2	F	F
37	140.1	35.99	Kukizaki, Tsukuba	2000	6.476934	wheat	2	F	F
37	140.1	35.99	Kukizaki, Tsukuba	2001	6.183956	wheat	2	F	F
37	140.1	35.99	Kukizaki, Tsukuba	2002	7.503176	other	0	F	F
37	140.1	35.99	Kukizaki, Tsukuba	2003	5.8718414	wheat	0	F	F
37	140.1	35.99	Kukizaki, Tsukuba	2004	7.0412807	other	0	F	F
37	140.1	35.99	Kukizaki, Tsukuba	2005	6.490987	other	0	F	F
37	140.1	35.99	Kukizaki, Tsukuba	2006	5.634687	other	0	F	F
37	140.1	35.99	Kukizaki, Tsukuba	2007	7.5031066	other	0	F	F
37	140.1	35.99	Kukizaki, Tsukuba	2008	6.450338	other	0	F	F
38	140.1	35.99	Kamiiwasaki, Tsukuba	1998	7.012699	wheat	2	F	F
38	140.1	35.99	Kamiiwasaki, Tsukuba	1999	6.746529	wheat	3	F	F
38	140.1	35.99	Kamiiwasaki, Tsukuba	2000	6.607461	wheat	3	F	F
38	140.1	35.99	Kamiiwasaki, Tsukuba	2001	6.3159714	fallow.s	1	F	F	tillage within a month, fruiting Avena fatua
38	140.1	35.99	Kamiiwasaki, Tsukuba	2002	7.6340785	wheat	1	F	F
38	140.1	35.99	Kamiiwasaki, Tsukuba	2003	6.008201	wheat	1	F	F
38	140.1	35.99	Kamiiwasaki, Tsukuba	2004	7.168735	fallow	3	F	F	no tillage during winter, fruiting Avena fatua
38	140.1	35.99	Kamiiwasaki, Tsukuba	2005	6.6250043	wheat	2	F	F
38	140.1	35.99	Kamiiwasaki, Tsukuba	2006	5.7673573	wheat	2	F	F
38	140.1	35.99	Kamiiwasaki, Tsukuba	2007	7.6424155	wheat	3	F	F
39	140.1	35.97	Shimoiwasaki, Tsukuba	1998	7.0138755	wheat	2	F	F
39	140.1	35.97	Shimoiwasaki, Tsukuba	1999	6.768789	fallow	0	F	F	no tillage within a month, weedy(Equisetum arvense)
39	140.1	35.97	Shimoiwasaki, Tsukuba	2000	6.6244555	wheat	1	F	F
39	140.1	35.97	Shimoiwasaki, Tsukuba	2001	6.3349533	wheat	1	F	F
39	140.1	35.97	Shimoiwasaki, Tsukuba	2002	7.6477456	wheat	1	F	F
39	140.1	35.97	Shimoiwasaki, Tsukuba	2003	6.008229	wheat	1	F	F
39	140.1	35.97	Shimoiwasaki, Tsukuba	2004	7.193755	wheat	0	F	F
39	140.1	35.97	Shimoiwasaki, Tsukuba	2005	6.6467943	wheat	1	F	F
39	140.1	35.97	Shimoiwasaki, Tsukuba	2006	5.784663	fallow.s	0	F	F	tillage within a month, Equisetum arvense, no winter weeds
39	140.1	35.97	Shimoiwasaki, Tsukuba	2007	7.64819	other	0	F	F
39	140.1	35.97	Shimoiwasaki, Tsukuba	2008	6.5983	other	0	F	F
39	140.1	35.97	Shimoiwasaki, Tsukuba	2009	7.62495	other	0	F	F
40	140.13	35.96	Shironaka, Ushiku	1999	6.859008	wheat	2	F	F
40	140.13	35.96	Shironaka, Ushiku	2000	6.7075343	fallow.s	0	F	F	tillage within a month, small broadleaf weeds
40	140.13	35.96	Shironaka, Ushiku	2001	6.4292736	barley	0	F	F
40	140.13	35.96	Shironaka, Ushiku	2002	7.729564	fallow.s	0	F	F	tillage within a month, no weed
40	140.13	35.96	Shironaka, Ushiku	2003	6.0972977	barley	0	F	F
41	140.32	35.9	Minamiota, Shintone	1998	6.914546	wheat	3	F	F
41	140.32	35.9	Minamiota, Shintone	1999	6.618052	wheat	3	F	F
41	140.32	35.9	Minamiota, Shintone	2000	6.431485	wheat	2	F	F
41	140.32	35.9	Minamiota, Shintone	2001	6.1986794	barley	1	F	T
41	140.32	35.9	Minamiota, Shintone	2002	7.443472	barley	1	F	T
41	140.32	35.9	Minamiota, Shintone	2003	5.8304324	wheat	0	F	T
41	140.32	35.9	Minamiota, Shintone	2004	6.962851	wheat	0	F	T
41	140.32	35.9	Minamiota, Shintone	2005	6.5647745	wheat	0	F	T
41	140.32	35.9	Minamiota, Shintone	2006	5.6089454	wheat	0	F	T
41	140.32	35.9	Minamiota, Shintone	2007	7.54214	wheat	0	F	T
41	140.32	35.9	Minamiota, Shintone	2008	6.4253645	other	0	F	T
41	140.32	35.9	Minamiota, Shintone	2009	7.459446	other	0	F	T
